# Supplementary material for: Efficacy of FRO on Acne Vulgaris Pathogenesis
Source: Pharmaceutics. 2023 Jul 4;15(7):1885. doi: 10.3390/pharmaceutics15071885 (PMC10384752; doi:10.3390/pharmaceutics15071885)
Supplement: Supplementary file 1 [file pharmaceutics-15-01885-s001.zip]

Archive with 1 entries (1 files):
- pharmaceutics-2436843-supplementary.pdf
